# Supplementary material for: Influence of head and neck position on the performance of supraglottic airway devices: A systematic review and meta-analysis
Source: PLoS One. 2019 May 9;14(5):e0216673. doi: 10.1371/journal.pone.0216673 (PMC6508869; doi:10.1371/journal.pone.0216673)
Supplement: S2 File — (CSV) [file pone.0216673.s002.csv]

Study_and_Device	Study	age	Device	published_yr	Number	OLP_neutral_mean	OLP_neutral_SD	OLP_flexion_mean	OLP_flexion_SD	R
Kim et al, air-Q SP	Kim et al	A	air-Q SP	2017	51	22.1	2.9	26.1	4.1	0.7309653
Gupta et al, i-gel	Gupta et al	P	i-gel	2017	30	24.67	2.08	29	1.95	0.7309653
Gupta et al, Supreme	Gupta et al	P	Supreme	2017	30	20.87	1.8	24.73	2.26	0.7309653
Somri et al, Supreme	Somri et al	A	Supreme	2016	80	33	6	35	6	0.7309653
Somri et al, LTS-D	Somri et al	A	LTS	2016	80	35	6	35	5	0.7309653
Jain et al, i-gel	Jain et al	P	i-gel	2016	60	23.2	2.5	29.1	3.2	0.7309653
Mishra et al, Proseal	Mishra et al	A	Proseal	2015	30	28	4.19	32	4.11	0.7309653
Mishra et al, i-gel	Mishra et al	A	i-gel	2015	30	22	3.23	25	3.64	0.7309653
Jain et al, i-gel	Jain et al	P	i-gel	2015	30	23.2	3.2	27.6	3.3	0.7309653
Biedler et al, LT	Biedler et al	P	LT	2013	17	25.9	7	29.7	7.1	0.7309653
Biedler et al, Classic	Biedler et al	P	Classic	2013	22	19.1	5.7	24.2	8.9	0.7309653
Mann et al, Proseal	Mann et al	A	Proseal	2012	27	34.3	6.3	39.3	1.6	0.7309653
Mann et al, LTS	Mann et al	A	LTS	2012	26	29.7	15.7	29.8	12.9	0.7309653
Mann et al, Proseal	Mann et al	A	Proseal	2012	26	35.2	8.2	38.6	3.3	0.7309653
Mann et al, LTS	Mann et al	A	LTS	2012	26	33.9	10	35.7	7.8	0.7309653
Sanuki et al, i-gel	Sanuki et al	A	i-gel	2011	20	25.8	5.2	28.5	3.4	0.7309653
Park et al, Proseal	Park et al	A	Proseal	2009	45	26.5	6.6	32.5	5.9	0.7309653
Park et al, LTS	Park et al	A	LTS	2009	38	30.2	4	32.7	3.8	0.7309653
Park et al, CobraPLA	Park et al	A	CobraPLA	2009	45	28.7	4.6	31.1	5.4	0.7309653
Kim et al, LTS	Kim et al	P	LTS	2009	33	25	7	24	7	0.7309653
Xue et al, Proseal	Xue et al	A	Proseal	2008	80	26.5	4.1	33.7	5.1	0.7309653
Brimacombe et al, Proseal	Brimacombe et al	A	Proseal	2003	30	30	8	36	10	0.7309653
Brimacombe et al, Classic	Brimacombe et al	A	Classic	2003	30	22	7	27	8	0.7309653
Okuda et al, Classic	Okuda et al	P	Classic	2001	39	20.3	7.4	26.8	10.3	0.7309653
Keller et al, Flexible	Keller et al	A	Flexible	1999	20	22	4.3	26	6.4	0.7309653
Keller et al, Classic	Keller et al	A	Classic	1999	20	21	5.3	26	6.4	0.7309653
Buckham et al, Classic	Buckham et al	A	Classic	1999	60	21	5.8	28	3.9	0.7309653
Buckham et al, Reinforced	Buckham et al	A	Flexible	1999	60	19	3.9	27	5.8	0.7309653
