# Supplementary material for: Influence of head and neck position on the performance of supraglottic airway devices: A systematic review and meta-analysis
Source: PLoS One. 2019 May 9;14(5):e0216673. doi: 10.1371/journal.pone.0216673 (PMC6508869; doi:10.1371/journal.pone.0216673)
Supplement: S3 File — (CSV) [file pone.0216673.s003.csv]

Study_and_Device	Device	age	published_yr	Number	OLP_neutral_mean	OLP_neutral_SD	OLP_extension_mean	OLP_extension_SD	R
Kim et al, air-Q SP	air-Q SP	A	2017	51	22.1	2.9	13.5	5.7	0.3673589
Gupta et al, i-gel	i-gel	P	2017	30	24.67	2.08	21.07	2.08	0.3673589
Gupta et al, Supreme	Supreme	P	2017	30	20.87	1.8	18.67	1.42	0.3673589
Somri et al, Supreme	Supreme	A	2016	80	33	6	31	5	0.3673589
Somri et al, LTS-D	LTS	A	2016	80	35	6	33	5	0.3673589
Mishra et al, Proseal	Proseal	A	2015	30	28	4.19	24	4	0.3673589
Mishra et al, i-gel	i-gel	A	2015	30	22	3.23	19	2.61	0.3673589
Jain et al, i-gel	i-gel	P	2015	30	23.2	3.2	19.6	3.2	0.3673589
Biedler et al, LT	LT	P	2013	17	25.9	7	24.1	7.6	0.3673589
Biedler et al, Classic	Classic	P	2013	22	19.1	5.7	17.2	6.9	0.3673589
Mann et al, Proseal	Proseal	A	2012	27	34.3	6.3	27.3	13.3	0.3673589
Mann et al, LTS	LTS	A	2012	26	29.7	15.7	29	16.1	0.3673589
Mann et al, Proseal	Proseal	A	2012	26	35.2	8.2	27.3	13.6	0.3673589
Mann et al, LTS	LTS	A	2012	26	33.9	10	29.6	16.6	0.3673589
Sanuki et al, i-gel	i-gel	A	2011	20	25.8	5.2	23	4.2	0.3673589
Park et al, Proseal	Proseal	A	2009	45	26.5	6.6	18.5	5.4	0.3673589
Park et al, LTS	LTS	A	2009	38	30.2	4	23.9	4.3	0.3673589
Park et al, CobraPLA	CobraPLA	A	2009	45	28.7	4.6	26.8	5.5	0.3673589
Kim et al, LTS	LTS	P	2009	33	25	7	22	8	0.3673589
Brimacombe et al, Proseal	Proseal	A	2003	30	30	8	24	10	0.3673589
Brimacombe et al, Classic	Classic	A	2003	30	22	7	16	8	0.3673589
Okuda et al, Classic	Classic	P	2001	39	20.3	7.4	19.1	7.2	0.3673589
Keller et al, Flexible	Flexible	A	1999	20	22	4.3	19	6.4	0.3673589
Keller et al, Classic	Classic	A	1999	20	21	5.3	18	5.3	0.3673589
Buckham et al, Classic	Classic	A	1999	60	21	5.8	14	5.8	0.3673589
Buckham et al, Reinforced	Flexible	A	1999	60	19	3.9	14	3.9	0.3673589
