# Supplementary material for: Influence of head and neck position on the performance of supraglottic airway devices: A systematic review and meta-analysis
Source: PLoS One. 2019 May 9;14(5):e0216673. doi: 10.1371/journal.pone.0216673 (PMC6508869; doi:10.1371/journal.pone.0216673)
Supplement: S4 File — (CSV) [file pone.0216673.s004.csv]

Study_and_Device	Device	age	published_yr	Number	OLP_neutral_mean	OLP_neutral_SD	OLP_rotation_mean	OLP_rotation_SD	R
Kim et al, air-Q SP	air-Q SP	A	2017	51	22.1	2.9	21.9	3.1	0.7337979
Somri et al, Supreme	Supreme	A	2016	80	33	6	32	5	0.7337979
Somri et al, LTS-D	LTS	A	2016	80	35	6	34	5	0.7337979
Mishra et al, Proseal	Proseal	A	2015	30	28	4.19	28	3.15	0.7337979
Mishra et al, i-gel	i-gel	A	2015	30	22	3.23	22	2.74	0.7337979
Biedler et al, LT	LT	P	2013	17	25.9	7	26.9	5.4	0.7337979
Biedler et al, Classic	Classic	P	2013	22	19.1	5.7	20.8	6.1	0.7337979
Mann et al, Proseal	Proseal	A	2012	27	34.3	6.3	35.7	7.8	0.7337979
Mann et al, LTS	LTS	A	2012	26	29.7	15.7	29.3	15.7	0.7337979
Mann et al, Proseal	Proseal	A	2012	26	35.2	8.2	35.8	8.2	0.7337979
Mann et al, LTS	LTS	A	2012	26	33.9	10	31.5	14.1	0.7337979
Sanuki et al, i-gel	i-gel	A	2011	20	25.8	5.2	26.7	5	0.7337979
Park et al, Proseal	Proseal	A	2009	45	26.5	6.6	25	5.6	0.7337979
Park et al, LTS	LTS	A	2009	38	30.2	4	29.4	4.5	0.7337979
Park et al, CobraPLA	CobraPLA	A	2009	45	28.7	4.6	28.5	5.4	0.7337979
Kim et al, LTS	LTS	P	2009	33	25	7	27	6	0.7337979
Choi et al, Proseal	Proseal	P	2007	29	22	2	23.3	3.2	0.7337979
Brimacombe et al, Proseal	Proseal	A	2003	30	30	8	35	8	0.7337979
Brimacombe et al, Classic	Classic	A	2003	30	22	7	26	6	0.7337979
Okuda et al, Classic	Classic	P	2001	39	20.3	7.4	22.7	7	0.7337979
Keller et al, Flexible	Flexible	A	1999	20	22	4.3	19	4.3	0.7337979
Keller et al, Classic	Classic	A	1999	20	21	5.3	22	4.3	0.7337979
Buckham et al, Classic	Classic	A	1999	60	21	5.8	23	3.9	0.7337979
Buckham et al, Reinforced	Flexible	A	1999	60	19	3.9	20	3.9	0.7337979
